# Supplementary material for: Prevalence and Factors Associated with Infections After Acute Ischemic Stroke: A Single-Center Retrospective Study over Five Years
Source: Epidemiologia (Basel). 2025 Aug 11;6(3):46. doi: 10.3390/epidemiologia6030046 (PMC12372096; doi:10.3390/epidemiologia6030046)
Supplement: Supplementary file 1 [file epidemiologia-06-00046-s001.zip]

Archive with 1 entries (1 files):
- epidemiologia-3709160-supplementary.pdf
